# Supplementary material for: System-Wide Analysis Reveals a Complex Network of Tumor-Fibroblast Interactions Involved in Tumorigenicity
Source: PLoS Genet. 2013 Sep 19;9(9):e1003789. doi: 10.1371/journal.pgen.1003789 (PMC3778011; doi:10.1371/journal.pgen.1003789)
Supplement: Table S1 — Significantly activated pathways in the three tumor-stromal datasets. (XLS) [file pgen.1003789.s007.xls]

## Sheet: GSEA PATIENT DERIVED FIBROBLAST
GENE SET ENRICHMENT ANALYSIS OF PATHWAYS SIGNIFICANTLY ACTIVATED IN CULTURED PATIENT DERIVED FIBROBLASTS (BAUER ET AL, 2010)
PATHWAY NAME	ENRICHMENT SCORE	NORMALIZED ENRICHMENT SCORE	NOM p-val	FDR q-val	FWER p-val
A6B1 AND A6B4 INTEGRIN SIGNALING	0.327875	2.21167	0	0.00987325	0.142
ANGIOGENESIS	0.210116	1.68298	0.0295455	0.13704	0.996
APC/C-MEDIATED DEGRADATION OF CELL CYCLE PROTEINS	0.232895	1.80665	0.0159091	0.0912443	0.932
APOPTOSIS	0.191762	1.77132	0.0107991	0.10623	0.964
B CELL RECEPTOR SIGNALING PATHWAY	0.338664	2.04371	0.00510204	0.0304031	0.442
BETA3 ADRENERGIC RECEPTOR SIGNALING PATHWAY	0.35304	1.64576	0.0247253	0.153325	0.996
CADHERIN SIGNALING PATHWAY	0.216905	1.94815	0.00642398	0.0490657	0.654
CELL ADHESION MOLECULES (CAMS)	0.353412	3.23373	0	0	0
CLASS I PI3K SIGNALING EVENTS	0.141204	1.58562	0.040568	0.183161	1
COMPLEMENT AND COAGULATION CASCADES	0.305311	2.24301	0	0.00832873	0.114
CYTOKINE-CYTOKINE RECEPTOR INTERACTION	0.211923	2.36406	0	0.00355331	0.042
E-CADHERIN SIGNALING IN THE NASCENT ADHERENS JUNCTION	0.31077	2.03867	0.00246914	0.0296641	0.452
ECM-RECEPTOR INTERACTION	0.304812	2.46005	0	0.00170176	0.016
EPHRINA-EPHA PATHWAY	0.285685	1.77067	0.0224439	0.103035	0.966
FC EPSILON RI SIGNALING PATHWAY	0.282225	1.73712	0.0120773	0.114004	0.982
FGF SIGNALING PATHWAY	0.294013	1.87573	0.0102302	0.0693052	0.828
FOCAL ADHESION	0.236971	2.39253	0	0.00317927	0.034
GLUCOSE REGULATION OF INSULIN SECRETION	0.401251	3.90295	0	0	0
GLYPICAN PATHWAY	0.123442	1.54124	0.032	0.209435	1
HETEROTRIMERIC G-PROTEIN SIGNALING PATHWAY-GQ ALPHA AND GO ALPHA MEDIATED PATHWAY	0.219485	1.90752	0.00653595	0.0592439	0.754
HIF-1-ALPHA TRANSCRIPTION FACTOR NETWORK	0.226107	1.65199	0.0308789	0.152504	0.996
HYPOXIC AND OXYGEN HOMEOSTASIS REGULATION OF HIF-1-ALPHA	0.204494	1.63636	0.027972	0.157445	0.996
IMMUNOREGULATORY INTERACTIONS BETWEEN A LYMPHOID AND A NON-LYMPHOID CELL	0.358514	2.7371	0	0.000407583	0.002
INFLAMMATION MEDIATED BY CHEMOKINE AND CYTOKINE SIGNALING PATHWAY	0.206068	1.74667	0.0244989	0.11188	0.98
INNATE IMMUNITY SIGNALING	0.200752	1.58403	0.0397196	0.180769	1
INSULIN SYNTHESIS AND SECRETION	0.318776	2.09444	0.00737101	0.0246965	0.35
INTEGRIN CELL SURFACE INTERACTIONS	0.418933	3.35724	0	0	0
INTEGRIN SIGNALLING PATHWAY	0.253725	2.6484	0	0.000836706	0.006
INTEGRINS IN ANGIOGENESIS	0.241932	1.75982	0.0163551	0.106004	0.97
ION CHANNELS AND THEIR FUNCTIONAL ROLE IN VASCULAR ENDOTHELIUM(B)	0.25596	1.58974	0.0502513	0.183208	1
LEUKOCYTE TRANSENDOTHELIAL MIGRATION	0.332833	2.70839	0	0.000326066	0.002
METABOLISM OF CARBOHYDRATES	0.180476	1.57422	0.0393873	0.186108	1
NATURAL KILLER CELL MEDIATED CYTOTOXICITY	0.183847	1.6262	0.0286976	0.158642	1
NECTIN ADHESION PATHWAY	0.235606	2.06678	0.00438597	0.027259	0.396
OXYTOCIN RECEPTOR MEDIATED SIGNALING PATHWAY	0.35304	1.68982	0.027027	0.135262	0.996
PROTEOGYLCAN SYNDECAN-MEDIATED SIGNALING EVENTS	0.16971	1.93106	0.00406504	0.0527143	0.69
RECEPTOR-LIGAND COMPLEXES BIND G PROTEINS	0.160756	1.5642	0.0356394	0.191264	1
REGULATION OF ACTIN CYTOSKELETON	0.252606	2.53208	0	0.00145095	0.012
SIGNALING BY PDGF	0.233356	1.69801	0.025522	0.132981	0.99
SIGNALING BY RHO GTPASES	0.188902	1.71134	0.017316	0.128089	0.988
SIGNALING BY WNT	0.281253	1.86117	0.00234192	0.0696736	0.868
STABILIZATION AND EXPANSION OF THE E-CADHERIN ADHERENS JUNCTION	0.477953	2.32465	0	0.00369939	0.048
SYNDECAN-2-MEDIATED SIGNALING EVENTS	0.279845	2.11334	0	0.0228265	0.314
SYNDECAN-4-MEDIATED SIGNALING EVENTS	0.276881	1.86414	0.0120773	0.0716017	0.862
T CELL ACTIVATION	0.217124	1.77905	0.022831	0.104659	0.958
TCR SIGNALING	0.266528	1.84016	0.0169903	0.0763127	0.89
TRAIL SIGNALING PATHWAY	0.141426	1.67345	0.0201207	0.139475	0.996

## Sheet: GSEA BREAST CANCER STROMA
GENE SET ENRICHMENT ANALYSIS OF PATHWAYS SIGNIFICANTLY ACTIVATED IN BREAST CANCER STROMA (FINAK ET AL, 2008)
PATHWAY NAME	ENRICHMENT SCORE	NORMALIZED ENRICHMENT SCORE	NOM p-val	FDR q-val	FWER p-val
CYTOKINE-CYTOKINE RECEPTOR INTERACTION	0.69646	2.03296	0.05	1	1
JAK-STAT SIGNALING PATHWAY	0.814346	2.37898	0.0407569	1	0.995
LEUKOCYTE TRANSENDOTHELIAL MIGRATION	0.957782	2.82252	0.00718391	0.314114	0.446
NR TRANSCRIPTION PATHWAY	0.716488	2.06348	0.0423841	1	1
RXR AND RAR HETERODIMERIZATION WITH OTHER NUCLEAR RECEPTOR	0.740742	2.1078	0.0366848	1	1
SYNDECAN-4-MEDIATED SIGNALING EVENTS	0.726338	2.07763	0.0620872	1	1
TCR SIGNALING IN NA•VE CD4+ T CELLS	0.929031	2.77615	0.014556	0.344656	0.606
TCR SIGNALING IN NA•VE CD8+ T CELLS	0.936332	2.87079	0.00424929	0.292596	0.244

## Sheet: GSEA CO-CULTURE TUMOR PROMOTING
GENE SET ENRICHMENT ANALYSIS OF PATHWAYS SIGNIFICANTLY ACTIVATED BY EXPOSURE OF TUMOR PROMOTING FIBROBLASTS TO BREAST CANCER CELLS (THIS STUDY)
PATHWAY NAME	ENRICHMENT SCORE	NORMALIZED ENRICHMENT SCORE	NOM p-val	FDR q-val	FWER p-val
A6B1 AND A6B4 INTEGRIN SIGNALING	0.218457	1.68159	0.034202	0.162982
ALPHA-SYNUCLEIN SIGNALING	0.273932	1.70754	0.035473	0.15524
AMB2 INTEGRIN SIGNALING	0.295013	2.10637	0.0017452	0.0466982
ANGIOGENESIS	0.176364	1.75642	0.0251852	0.133588
ARF6 SIGNALING EVENTS	0.132334	1.6304	0.040404	0.14355
ARF6 TRAFFICKING EVENTS	0.132334	1.68394	0.0291262	0.165226
CADHERIN SIGNALING PATHWAY	0.197584	2.0974	0.00152672	0.041916
CALCIUM SIGNALING PATHWAY	0.125873	1.64675	0.043662	0.153345
CELL ADHESION MOLECULES (CAMS)	0.139828	1.58653	0.0457902	0.143248
CYTOKINE-CYTOKINE RECEPTOR INTERACTION	0.131798	2.06011	0.00660502	0.0437355
ECM-RECEPTOR INTERACTION	0.388151	3.81206	0	0
ENDOTHELIN SIGNALING PATHWAY	0.193488	1.61729	0.0376432	0.139553
EPHRINB-EPHB PATHWAY	0.19893	1.65184	0.0327613	0.160263
FGF SIGNALING PATHWAY	0.283419	2.05007	0.00167785	0.0434838
FOCAL ADHESION	0.226823	3.19621	0	0
FOXA TRANSCRIPTION FACTOR NETWORKS	0.215594	2.03617	0.0091047	0.0426528
FOXA1 TRANSCRIPTION FACTOR NETWORK	0.221382	1.60139	0.0439024	0.142979
HEDGEHOG SIGNALING PATHWAY	0.263109	2.20182	0.0032	0.0251136
HETEROTRIMERIC G-PROTEIN SIGNALING PATHWAY-GQ ALPHA AND GO ALPHA MEDIATED PATHWAY	0.14163	1.63319	0.037037	0.144356
HYPOXIA RESPONSE VIA HIF ACTIVATION	0.294609	1.64997	0.032368	0.154283
IL4-MEDIATED SIGNALING EVENTS	0.200902	1.73481	0.0232945	0.139317
IMMUNOREGULATORY INTERACTIONS BETWEEN A LYMPHOID AND A NON-LYMPHOID CELL	0.199596	1.94048	0.00487805	0.0586332
INFLAMMATION MEDIATED BY CHEMOKINE AND CYTOKINE SIGNALING PATHWAY	0.177808	1.96282	0.00611621	0.0536126
INSULIN PATHWAY	0.132334	1.67128	0.0291121	0.162172
INTEGRIN CELL SURFACE INTERACTIONS	0.370139	3.61742	0	0
INTEGRIN SIGNALLING PATHWAY	0.250361	3.52951	0	0
INTEGRINS IN ANGIOGENESIS	0.186168	1.63785	0.0356564	0.149589
JAK-STAT SIGNALING PATHWAY	0.189889	2.0879	0.00301659	0.0404966
KITRECEPTOR	0.213304	1.76001	0.017134	0.135807
LEUKOCYTE TRANSENDOTHELIAL MIGRATION	0.158287	1.64427	0.0433483	0.151586
MAPK SIGNALING PATHWAY	0.0985625	1.62356	0.0430248	0.143025
NATURAL KILLER CELL MEDIATED CYTOTOXICITY	0.153625	1.69478	0.0276968	0.16064
NECTIN ADHESION PATHWAY	0.212415	2.3477	0	0.0131469
NF-KB SIGNALING PATHWAY(B)	0.312014	1.58888	0.0493827	0.144135
NOTCH SIGNALING PATHWAY	0.234663	1.66226	0.0319328	0.156085
NOTCH SIGNALING PATHWAY	0.330982	1.63544	0.04	0.148692
OSTEOPONTIN-MEDIATED EVENTS	0.260937	1.60479	0.0427632	0.143399
P53 SIGNALING PATHWAY	0.213246	1.66346	0.0332279	0.15918
PDGFR-BETA SIGNALING PATHWAY	0.237694	1.93731	0.00953895	0.0570953
PROTEOGYLCAN SYNDECAN-MEDIATED SIGNALING EVENTS	0.117199	1.97121	0.005291	0.0532252
RECEPTOR-LIGAND COMPLEXES BIND G PROTEINS	0.142439	1.88141	0.0069541	0.0766305
REGULATION OF ACTIN CYTOSKELETON	0.118065	1.6336	0.0374833	0.147032
REGULATION OF IGF ACTIVITY BY IGFBP	0.379473	1.86621	0.0143113	0.0804602
REGULATION OF PGC-1A(B)	0.326296	1.62125	0.0427046	0.139305
RETINOIC ACID RECEPTORS-MEDIATED SIGNALING	0.209842	1.59372	0.046281	0.145872
RXR AND RAR HETERODIMERIZATION WITH OTHER NUCLEAR RECEPTOR	0.340746	2.00776	0.0017094	0.0473836
S1P3 PATHWAY	0.292103	1.67254	0.029361	0.166028
SIGNAL TRANSDUCTION THROUGH IL1R(B)	0.313625	2.04476	0	0.0422832
SIGNALING BY PDGF	0.299605	2.71961	0	0.0011788
SIGNALING BY RHO GTPASES	0.225488	2.61172	0	0.00172704
SIGNALING EVENTS MEDIATED BY PTP1B	0.198944	1.62242	0.0457413	0.140999
SIGNALING EVENTS MEDIATED BY VEGFR1 AND VEGFR2	0.186464	1.66554	0.0259146	0.161885
STABILIZATION AND EXPANSION OF THE E-CADHERIN ADHERENS JUNCTION	0.3101	1.63849	0.0393162	0.152406
SYNDECAN-1-MEDIATED SIGNALING EVENTS	0.114653	1.62574	0.034626	0.144009
TGF-BETA SIGNALING PATHWAY	0.176399	1.79194	0.0163205	0.118621
TGF-BETA SIGNALING PATHWAY	0.174534	1.74247	0.0258359	0.138161
VEGF SIGNALING PATHWAY	0.180953	1.65126	0.0394945	0.156853
WNT	0.213052	2.09804	0.00319489	0.0452015
WNT SIGNALING PATHWAY	0.186185	2.26585	0	0.0168858
WNT SIGNALING PATHWAY	0.124358	2.00676	0.0026738	0.0451312
					0.389831
