# Supplementary material for: System-Wide Analysis Reveals a Complex Network of Tumor-Fibroblast Interactions Involved in Tumorigenicity
Source: PLoS Genet. 2013 Sep 19;9(9):e1003789. doi: 10.1371/journal.pgen.1003789 (PMC3778011; doi:10.1371/journal.pgen.1003789)
Supplement: Table S2 — 320 genes that were more than 2-fold greater induced in tumor-promoting fibroblasts. (XLSX) [file pgen.1003789.s008.xlsx]

## Sheet: Sheet1
Supplementary Table 2: List of 320 genes that were more than 2-fold greater induced in tumor-promoting fibroblasts upon co-culture with breast cancer cells
Gene Symbol	MIM ID no.
ABCA1	600950
ABCC2	237500
ABCC3	604323
ABCG2	603756
ACPP	605250
ACSL5	605677
ADORA2A	102776
AFAP1L2	612420
AGPAT9	610958
AHR	600253
AK3L1	103030
AKR1C2	600450
AKR1C3	603966
ANGPTL4	605910
APCDD1	607479
AREG	104640
ARRDC2	NA
ARSI	610009
ASRGL1	609212
ATP8B4	609123
BAMBI	604444
BDKRB2	113503
BNIP3	107830
BST2	600534
C12orf35	NA
C15orf48	608409
C3	120700
C5orf23	108962
C6orf192	613361
C7orf68	NA
C8orf4	607702
C9orf150	NA
CA2	611492
CA8	114815
CACNA2D3	606399
CALB2	114051
CAMK1G	NA
CARD16	NA
CASP1	147678
CCDC68	NA
CCL2	158105
CCL20	601960
CCL5	187011
CCL7	158106
CCL8	602283
CD163L1	606079
CD24	600074
CH25H	601975
CHI3L1	601525
CLCA2	604003
CLGN	601858
CMKLR1	602351
CNIH3	NA
COL7A1	120120
CPOX	121300
CRISPLD2	NA
CROT	606090
CSF3	114131
CSGALNACT1	NA
CTH	219500
CTSL2	603308
CTSS	116845
CXADR	602621
CXCL1	600030
CXCL10	147310
CXCL2	139110
CXCL5	600324
CXCL6	138965
CYGB	608759
CYP1A1	600432
CYP1B1	231300
CYP26B1	605207
CYP39A1	605994
CYP7B1	231100
DAZL	601486
DCN	125255
DDIT4	607729
DDX58	609631
DDX60	613974
DNM1	602377
DPT	600746
DSG2	125671
EDNRA	131243
EDNRB	601246
EFNA5	601535
EGFL6	300239
EGR1	128990
EHF	605439
ELF3	602191
ELFN1	614964
ELOVL7	614451
EML5	NA
ENC1	601743
ENO2	602024
ENTPD1	605211
ETV4	600711
EVI2A	158380
EVI2B	158381
EYA4	601316
F11R	605721
F2RL1	600933
FAM20C	611061
FAM65C	NA
FAM84B	609483
FJX1	612206
FLRT2	604807
FMNL2	NA
FMOD	600245
FNDC1	609991
FOLR1	136430
FRMPD4	300838
FST	603183
GABRE	300093
GALNTL2	NA
GDA	139260
GDF15	605312
GGT5	137168
GLDN	608603
GLIS3	610192
GMFG	604104
GNAO1	139311
GNG2	606981
GPR39	602886
GRPR	305670
H1F0	603503
HAS2	600271
HCP5	604676
HERC5	608242
HERC6	609249
HEY1	602953
HEYL	609034
HIST1H1E	209900
HIST1H2AE	602786
HMCN1	603075
HSPA4L	NA
ID3	600277
IER3	602996
IFI27	600009
IFI44	610468
IFI44L	602631
IFI6	147572
IFIH1	606951
IFIT1	126340
IFIT2	147040
IFIT3	604650
IGF2	231680
IGFBP5	146734
IL11	147681
IL13RA2	300130
IL17RB	605458
IL1A	147760
IL1B	147720
IL1RN	134651
IL24	604136
IL31RA	609510
IL6	147620
IL8	146930
IQCD	NA
IRAK2	603304
IRAK3	604459
ISG15	606449
ISM1	NA
ITGA2	192974
ITGB6	147558
ITGB8	604160
KCNJ6	600877
KLHL4	300348
KYNU	605197
LAMB3	150310
LAMC2	150292
LAPTM5	601476
LCP1	153430
LDB2	603450
LEF1	153245
LOC100288884	NA
LOC401097	NA
LOC643837	NA
LPAR4	300086
LPPR4	607813
LSAMP	603241
MAL2	609684
MERTK	268000
MIR146A	610566
MIR224	300769
MMD	604467
MMP1	601176
MMP11	185261
MMP12	601046
MMP16	602262
MMP3	185250
MSC	603628
MX1	147150
MX2	147890
MYEOV	605625
MYLIP	610082
MYOCD	606127
NDRG1	605262
NETO2	607974
NFIL3	142750
NMNAT2	608701
NOVA1	602157
NPR3	108962
NR4A2	601828
NRCAM	601581
NRG1	601225
NTM	607938
OAS1	142880
OAS2	603350
OASL	603281
OCLN	602876
OLFM2	NA
OR51B4	NA
PAG1	605767
PAPPA	176385
PARD6B	608975
PARP14	610028
PCDHB2	606328
PCDHB5	606331
PCSK1	162150
PDE10A	610652
PDE3A	123805
PDE4B	600127
PDE7B	604645
PDK3	602526
PDK4	602527
PECAM1	600862
PFKFB4	605320
PFKP	171840
PGF	604139
PHLDA1	605335
PKP2	187380
PLA2G4A	600522
PLAC8	607515
PLBD1	NA
PLCH1	612835
PLD1	602382
PLEKHA7	612686
PLS1	602734
PLSCR1	604170
PMEPA1	606564
PODXL	602632
POSTN	608777
PPAP2B	607125
PRDM1	603423
PREX2	612139
PRLR	176761
PRMT6	608274
PTGER2	176804
PTGS2	600262
PTPRN	601773
RAB27B	603869
RAB38	606281
RFTN2	NA
RPS6KA5	603607
RSAD2	607810
SALL1	107480
SERPINB2	173390
SERPINB4	600518
SERPINB7	603357
SERPINE2	177010
SFRP2	604157
SGPP2	612827
SHC3	605263
SHC4	NA
SLAIN1	610491
SLC16A6	603880
SLC1A3	600111
SLC22A4	266600
SLC35F2	NA
SLC39A10	608733
SLC39A14	608736
SLC39A8	608732
SLC43A3	NA
SLC46A3	NA
SLC6A15	607971
SLC7A7	603593
SLCO1B3	605495
SLITRK6	609681
SMAD1	601595
SMOX	NA
SNAP25	600322
SNORD116-24	NA
SPINT1	605123
SPON1	604989
SPP1	166490
SPRY1	602465
SPTLC3	611120
SRPX2	300388
STC1	601185
STC2	603665
STK38L	NA
STRA6	610745
TDO2	191070
TFPI2	600033
TMEM132A	NA
TMEM132B	NA
TMEM156	NA
TMEM176A	610334
TMEM27	300631
TNFAIP3	604395
TNFAIP6	600410
TNFRSF21	605732
TNFSF10	603598
TNFSF15	600571
TSPAN11	NA
TTC8	209900
UCA1	191340
UCN2	605902
UGT2B7	600068
UPK1B	602380
USP17	NA
USP17L6P	NA
VAMP8	603177
VAV3	605541
VCAN	118661
WISP1	603398
XKRX	300684
ZC3HAV1L	NA
ZCCHC5	NA
ZNF114	603996
